# Supplementary material for: First-Principles Study of 3R-MoS2 for High-Capacity and Stable Aluminum Ion Batteries Cathode Material
Source: Molecules. 2024 Nov 18;29(22):5433. doi: 10.3390/molecules29225433 (PMC11597766; doi:10.3390/molecules29225433)
Supplement: Supplementary file 1 [file molecules-29-05433-s001.zip]

Archive with 1 entries (1 files):
- molecules-3279853-supplementary.pdf
